# Supplementary material for: β-Carotene Supplementation and Risk of Cardiovascular Disease: A Systematic Review and Meta-Analysis of Randomized Controlled Trials
Source: Nutrients. 2022 Mar 18;14(6):1284. doi: 10.3390/nu14061284 (PMC8950884; doi:10.3390/nu14061284)
Supplement: Supplementary file 1 [file nutrients-14-01284-s001.zip]

Archive with 1 entries (1 files):
- nutrients-1606172-supplementary.pdf
